# Supplementary material for: Baseline Plasma Tumor DNA (ctDNA) Correlates with PSA Kinetics in Metastatic Castration-Resistant Prostate Cancer (mCRPC) Treated with Abiraterone or Enzalutamide
Source: Cancers (Basel). 2022 Apr 29;14(9):2219. doi: 10.3390/cancers14092219 (PMC9102454; doi:10.3390/cancers14092219)
Supplement: Supplementary file 1 [file cancers-14-02219-s001.zip]

Archive with 1 entries (1 files):
- cancers-1696594-supplementary.pdf
